# Supplementary material for: Dual Substrate Specificity of the Rutinosidase from Aspergillus niger and the Role of Its Substrate Tunnel
Source: Int J Mol Sci. 2020 Aug 7;21(16):5671. doi: 10.3390/ijms21165671 (PMC7460883; doi:10.3390/ijms21165671)
Supplement: Supplementary file 1 [file ijms-21-05671-s001.zip]

Archive with 2 entries (2 files):
- Supplementary materials.pdf
- Supplementary Video S1. Passage of pentanol acceptor through the side tunnel of AnRut enzyme.mp4
